# Supplementary material for: Needs and Experiences of Children and Adolescents with Pediatric Multiple Sclerosis and Their Caregivers: A Systematic Review
Source: Children (Basel). 2021 May 25;8(6):445. doi: 10.3390/children8060445 (PMC8226634; doi:10.3390/children8060445)
Supplement: Supplementary file 1 [file children-08-00445-s001.zip]

Archive with 1 entries (1 files):
- children-1223035-supplementary.pdf
